# Supplementary material for: Lampreys Have a Single Gene Cluster for the Fast Skeletal Myosin Heavy Chain Gene Family
Source: PLoS One. 2013 Dec 20;8(12):e85500. doi: 10.1371/journal.pone.0085500 (PMC3869912; doi:10.1371/journal.pone.0085500)
Supplement: Dataset S1 — Coding sequences of Japanese lamprey and sea lamprey myosin heavy chain genes (MYHs) 1, 2 and 5. (TXT) [file pone.0085500.s011.txt]

>L.camtschaticum_MYH1
atgggagacctacacgagtttgggaaggccgctcccttcttgcgcaagtcggagaaggag
cgtctggaggcccagactcgccccttcgacatgaagaagaattgctttgtggacgacccg
aagatcgagttcgtgaaggccaccatcaagagcagcgagggtggcaaagtcaccgtcgac
actgagaatggccagactgtgacagtcagggaggaccaagtccaccagatgaatcctccc
aagttcgacaaaattgaggacatggtcatgttgaccttcttgaacgaaccgtctgtgctg
tttaacctgaaggaaagatacgcagcctggatgatttacacctactccggcctcttctgc
gtcaccgtcaacccatacaaaatgctgccggtgtacgacccaatcgttgtggctggatac
agagggaagaagcgtcaggaggcacctcctcacatcttctccatctctgataacgcttat
cagttcatgttgagcgacagagagaaccagtcaatcttgatcaccggagaatctggtgca
gggaagactgtcaacacgaagagagtcatccagtacttcgcaacaattgcggctctggga
gactctgctaagaagaagcaggaggggaaaattaagggaacccttgaggatcaaatcgtc
gaggccaatcctctgatggaagcttttggtaacgccaagaccgtgagaaatgacaactcg
tcgcgtttcggaaaattcatccgaattcactttggtgccactggcaagcttgcttctgca
gatattgaaacttatctgctggagaaatcccgtgtcaccttccagctcccaacagagaga
aactaccacatcttcttccaaatcctgtctcagcagaagcctgagctcctggatatgctg
ctggtcaccaccaacccttacgactacccattcatcagccagggtgaaattaccgtctca
tccatcgacgacaaagaggaactgatggcaacggatagcgccatcgagatcctgggcttc
accaacgaggagaaaatgagcatctacaagctgaccggctccatcatgcactacggcaac
atgaagttcaagcagaaacagcgggaggagcaggcggagcctgacggctcagaagatgcg
gacaaggcttgcttcttgatgggaatcaactctgccgatctgctcaaagctctctgcttg
ccaagggtcaaagtcggaaatgagtatgtcaccaaaggccagaccgttccacaggtgtac
aacaacatcggtgctcttggaaaggcttgctttgagaggctcttcttgtggatggttatc
cgcattaaccagtcactggacaccaagcaagccagacagcacttcattggtgtcttggac
attgctgggtttgaaattttcgatttcaacaccttcgagcagctgtgcatcaacttcacc
aacgagaagctgcagcagttcttcaaccaccacatgttcgtgctggagcaagaggagtac
aagaaggagggcatcgactgggtcttcatcgacttcggcatggacttgcaggcctgcatc
gacctcatcgagaagcctctgggcatcatgtccatcctcgaggagcagtgcatgttcccc
aaagccaacgatcagaccttcaaggagaagctgtacgaccagcatctcggcaagaacaaa
ttcttccagaagcccaagccgtcgaagggaaagcacgaggctcacttctccctcggccac
tacgccggcaacgtggactacaacatcgctggctggctggagaagaacaaggatccactg
aacgactctgtggtgcaagtctaccagaaggccagcctcaaagtgctcggcgctctcttt
gccacctttgccggggctgatgctgattccggtgccaagaagggcaagaagaag---ggc
tcttctttccagaccgtgtctgcgctgcacagggagaatctgagcaagctgatgaccaac
ttgaagacaactcacccccactttgtgcgctgcctgatccccaatgagaccaagactccc
ggtaccatggacaacaacctcgtgatgcaccagctgcgttgtaacggcgtgctggagggc
atcaggatctgcaggaagggcttccccaacaggatcgtctacggtgacttcaagcagcgg
taccgcgtgctgaaccccaacgccatgcccgaggggcagttcgtcgacagcaagaaggcc
tgcgagaaactcatggcctccctggagctcgatgaaacgcagtacaagttcggacacacc
aaggtgttcttccgtgctggtctcctgggtaccctggaagagatgagggacgaccgcctg
tccctcctgctcacgcgcacccaggccctcggccgtggctacctgagccgtgtcgagttc
aagaagatgctggagagacgcgagtctctgatcgtcatccagtacaacatcagagccttc
atgggtgtgaagaactggccgtggatgaacctgtacttcaagatcaagcctctgctcaag
tccgccgaatccgagaaggaaatggcgaacatgaaggaggagttcatcaagaccaaggag
gccctggagaagtcggaggcccggcgtaaggagctggaggagaagatgatctccgttgtg
caggagaaaaatgacctgctcatgcaagtccagagtggggaagactccatcaacgactct
gaagaaagatgcgaccagctgatcaaggccaagatacagctcgagagcaaactgaaagaa
atgcaggagcgcattgaggaggaggaagagatgaattcggagctgacggccaagaagagg
aagcttgaggacgagtgctctgagctcaaaaaggacatcgatgacttggagctgactctg
gccaaggtggaaaaggagaagcacgcgactgagaacaaggtgaaaaacctgaccgaggag
atggccgtgctggacgagaacgtgtccaagctgacgaaggagaagaaggccctgcaggag
gctcaccagcagacgctggacgacctccaggcggaggaggacaaagtcaactccctcacc
aaggccaaggccaagctggagcagcaagtggacgatttggaaggatcattggagcaggag
aagaaagtgcgtatggacattgagaggacgaagagaaagcttgagggcgactttaagatg
gcccaggagtccatcatggacttggagaatgacaagcagcagattgatgagaagacaaag
aagaaggactttgaaattagccagctgaacagcaagattgaggatgagcttgccttgtcc
gctcaactgcagaagaagatcaaggaacttcaggcccgcatcgaggagctggaggaggag
atcgaggccgagcgtgccgctcgcgccaaggtggagaagcagaggtccgacctctctcgg
gagctggaagagatcagcgagaggctggaggaggccggcggagccacctcggctcagatc
gagatgaacaagaagagggaggccgagttccagaagctcaggagagatctggaggagtcc
accctgcagcacgaagccacggccgccgccttgaggaagaagcaggccgactccgtggcc
gagctcggggagcagatcgacaacctgcagcgcgtcaagcagaagctggagaaggagaag
agcgagttcaagatggaagtcgatgatctcagcagcaacatggagcagatcacaaagtcc
aaggtgaatcttgagaaactgtcccggtcactggaggatcagctctccgaactcaaaacc
aaggacgacgaaaacatccgcaccatcaatgacatcacagcccagcgagcaaggctccag
actgaatctggtgagttgacgaggaagctggaggagaaggaagttctggttgttcagctc
tccagaggaaagcagtcctacacccagcaagtcgaggacttgaagaggcagcttgaagaa
gaagtcaaggccaagaacgccctggcccacgccgtgcagtcggcaaggcacgactgcgac
ctcctccgcgagcagttcgacgaggaacaggaggccaagggcgagttgcagagggccatg
tccaaggccaacgccgaggtggcccagtggaggaccaagtacgagaccgacgccatccag
aggaccgaggagctggaggatgccaagaagaagctggccgctcgtctccaggacgcagag
gagcaagtcgaggcggcaaactctaagtgcgcctccctcgagaagaccaagcagcgtctg
cagggtgaagtggaggacctcatgatcgacgtggagagggcccactcagctgctgctgct
cttgacaagaagcagaaggccttcgacaaggttctgtcagaatggaagcagaagtttgaa
gaaagccaggctgagctggaagctgcacagaaggagtccagatctctgggcacagagctg
ttcaagctcaagaatgcttatgaagagacactggatcatctggaaacgttcaagagagag
aacaagaacctccaggaggaaatttcagacctcaccgaacaacttggcgagagcagcaag
agcctgcacgagcttgagaagaacaggaaggccattgaacaggaaaagagcgatatccag
gctgccctcgaagaggctgaggcttctctggagcacgaggaaggcaagattctgcgggtg
cagctcgagttgaaccaggtgaaggcagaggtcgaccgcaagatcgccgagaaggacgag
gaaatcgaccagatcaagaggggcttccagcgcaccgtggagtccatgcaggcgacgctc
gactcagagaccaagagcaggaacgaggccctcaggctgaagaagaagatggagggagac
ctcaacgagatggaaatccagctcaaccacgccaacaggcaggcggccgagtctcagaag
cacctgcgcaacgtgcagggacagatcaaggacctccaagttcatttggacgatgccctc
cgcgcaaacgaagaccacaaggaacaggccgccatgcttgaacgccgcaacaacctcctg
gtggccgaagtcgaagagatgcgatcggctctggagcagacggagaaggcccgcaagttg
gccgagcaggaattgctgggagccaccgagagagtgcagcttctgcattctcagaacacg
agcctgatcaacaccaagaggaagttggaaggtgatctttctcaactccagtcagaagtg
gaagaaagtattcaggaatcgaggaatgctgatgagaaggccaagaaggccattaccgat
gccgccatgatggcagaggagctgaagaaggagcaggacacgagcgctcatctcgagagg
atgaagaagaacatggagcagacggtgaaggatctgcagcacaggctggacgaggccgag
cagatcgcgatgaagggtggcaagaagcagctgcagaagctcgagaccagggtgcgcgag
ttggaatctgagctggatgctgaacagaggcgtacggctgagacgatcaagggatcccgc
aaatacgagcgcaggatcaaggagctgtcttaccagaccgaggaggacaggaagaacaac
ctgagactccaggatctggtcgacaagctgcagctcaaagtgaaggcttacaagaggcag
tcggaggaatcggaggaacaggccaacaccaacctgtctaagtaccgcaagctgcagcac
gagctggaggaagccgacgagcgtgcagacatcgctgagtctcaggtcaacaagctgcgg
gcccgctcccgggatagcggtgttgtcaaggctggagaatcagaataa
>P.marinus_MYH1
ATGGGAGACCTGCACGAGTTCGGGAAGGCCGCTCCCTTCCTGCGCAAGTCCGAGAAGGAG
CGTCTGGAGGCCCAGACTCGCCCCTTCGACATGAAGAAGGAGTGCTACGTGGACGACCCG
AAGGTCGAGTTCGTGAAGGCCACCATCAAGAGCAGCGAGGGTGGCAAAGTCACCGTCGAA
ACTGAAAAAGGCCAGACTGTGACAGTCAAGGAGGACCAAGTCCACCAGATGAATCCTCCC
AAGTTCGACAAAATTGAGGACATGGCCATGTTGACCTTCTTGAACGAACCGTCTGTGCTG
TTTAACCTGAAGGAAAGATACGCAGCCTGGATGATTTACACCTACTCCGGCCTCTTCTGT
GTCACCGTCAACCCATACAAATGGCTGCCGGTGTACGACCCAATAGTTGTGGCTGGATAC
AGAGGGAAGAAGCGTCAGGAGGCTCCTCCACACATCTTCTCCATCTCTGATAACGCTTAT
CAGTTCATGTTGAGCGACAGAGAGAACCAGTCAATCTTGATCACCGGAGAATCTGGTGCA
GGGAAGACTGTCAACACGAAGAGAGTCATCCAGTACTTCGCAACAATTGCGGCCCTGGGA
GACTCTGCCAAGAAGAAGCAGGAGGGGAAAATTAAGGGGACCCTTGAGGATCAAATCGTC
GAGGCCAACCCTCTGATGGAAGCTTTTGGTAACGCCAAGACCGTGAGAAATGACAACTCG
TCGCGTTTCGGAAAATTCATCCGAATTCACTTTGGTGCCACCGGCAAGCTTGCCTCTGCA
GATATTGAAACTTATCTGCTGGAGAAATCCCGTGTCACCTTCCAGCTCCCAACAGAGAGA
AACTACCACATCTTCTTCCAAATCCTGTCTCAGCAGAAGCCTGAGCTCCTGGATATGCTG
CTGGTCACCACCAACCCTTACGACTACCCATTCATCAGCCAGGGTGAAATTACTGTCACC
TCAATCGACGACAAAGAAGAACTGATGGCAACGGAT------------------------
------------------------------------------------------------
------------------------------------------------------------
------------------------------------------------------------
------------------------------------------------------------
------------------------------------------------------------
------------------------------------------------------------
------------------------------------------------------------
------------------------------------------------------------
------------------------------------------------------------
------------------------------------------------------------
------------------------------------------------------------
------------------------------------------------------------
------------------------------------------------------------
------------------------------------------------------------
------------------------------------------------------------
------------------------------------------------------------
------------------------------------------------------------
------------------------------------------------------------
------------------------------------------------------------
------------------------------------------------------------
------------------------------------------------------------
---GTGTTCTTCCGCGCCGGTCTCCTGGGTACCCTGGAGGAGATGAGGGACGACCGCCTG
TCTCTCCTGCTCACGCGCACCCAGGCCCTCGCTCGTGGCTACCTGAGCCGCGTCGAGTTC
AAGAAGATGCTGGAGAGACGCGAGTCTCTGATCGTTATCCAGTACAACATCAGAGCCTTC
ATGGGTGTGAAGAACTGGCCGTGGATGAACCTGTACTTCAAGATCAAGCCTCTGCTCAAG
TCCGCCGAATCCGAGAAGGAAATGGCGAACATGAAGGAGGAGTTCATCAAGACCAAGGAG
GCCCTTGAGAAGTCAGAGGCCCGGCGTAAGGAGCTGGAGGAGAAGATGATCTCCGTTGTG
CAGGAGAAAAATGACCTGCTCATGCAAGTCCAGAGT------------------------
------------------------------------------------------------
------------------------------------------------------------
------------------------------------------------------------
------------------------------------------------------------
------------------------------------------------------------
------------------------------------------------------------
------------------------------------------------------------
------------------------------------------------------------
------------------------------------------------------------
------------------------------------------------------------
---------------------------------GCGCGCATCGAGGAGCTGGAGGAGGAG
ATCGAGGCCGAGCGTGCCGCTCGCGCCAAGGTGGAGAAGCAGAGGTCCGACCTCTCTCGG
GAGCTCGAAGAGATCAGCGAGAGGCTGGAGGAGGCCGGCGGAGCCACCTCGGCTCAGATC
GAGATGAACAAGAAGAGGGAGGCCGAGTTCCAGAAGCTCAGGAGGGACCTGGAGGAGGCC
ACCCTGCAGCACGAAGCCACGGCCGCCGCCTTGAGGAAGAAGCAGGCCGACTCCGTGGCC
GAGCTCGGGGAGCAGATTGACAACCTGCAGCGGGTGAAGCAGAAGCTGGAGAAGGAGAAG
AGCGAGTTCAAGATGGAAGTCGACGACCTCAGCAGCAACATGGAGCAGATCACAAAGTCC
AAGGTGAATCTTGAGAAACTGTCCCGGTCACTGGAGGATCAGCTCTCCGAACTCAAAACC
AAGGACGAAGAAAACATCCGCACCATCAATGACATCACAGCCCAACGCGCAAGGCTCCAG
GCTGAATCTGGTGAGTTGACGAGGAAGCTCGAGGAGAAGGAGGTTCTGGTCGTTCAGCTC
TCCAGAGGGAAGCAGTCCTACACCCAGCAAGTCGAGGACTTGAAGAGGCAGCTTGAAGAA
GAAGTCAAGGCCAAGAACGCCCTGGCCCACGCCGTGCAGTCGGCGAGGCACGACTGCGAC
CTCCTCCGCGAGCAGTTCGACGAGGAGCAGGAGGCCAAGGGCGAGTTGCAGAGGGCCATG
TCCAAGGCCAACGCCGAGGTGGCCCAGTGGAGGACCAAGTACGAGACCGACGCCATCCAG
AGGACCGAGGAGCTGGAGGATGCCAAGAAGAAGCTGGCCGCCCGTCTCCAGGAGGCGGAG
GAGCAAGTCGAGGCGGCAAACTCCAAGTGCGCCTCCCTCGAGAAGACCAAGCAGCGTCTG
CAGGGTGAGGTGGAGGACCTCATGATCGACGTGGAGAGGGCCCACTCAGCTGCCGCTGCT
CTTGACAAGAAGCAGAAGGCCTTCGACAAGGTTCTGTCAGAATGGAAGCAGAAGTTTGAA
GAAAGCCAGGCTGAGCTGGAAGCTGCACAGAAGGAGTCCAGATCTCTCGGCACAGAGCTG
TTCAAGCTCAAGAATGCTTACGAAGAGACACTGGATCATCTGGAAACGTTCAAGAGAGAG
AACAAGAACCTCCAGGAGGAAATTTCAGACCTCACCGAACAACTTGGTGAGAGTAGCAAG
AGCCTGCACGAGCTTGAGAAGAACAGGAAGGCCATTGAACAGGAAAAGAGCGATATCCAG
GCTGCCCTCGAAGAGGCTGAGGCTTCTCTGGAGCACGAGGAAGGCAAGATTCTCCGGGTG
CAGCTCGAGTTGAACCAGGTGAAGGCAGAGGTCGACCGCAAGATCGCCGAGAAGGACGAG
GAAATCGACCAGATCAAGAGGGGCTTCCAGAGAACCGTGGAGTCCATGCAGGCGACGTTG
GACTCCGAGACCAAGAGCAGGAACGAGGCGCTCAGGCTGAAGAAGAAGATGGAGGGAGAC
CTCAACGAGATGGAAATCCAGCTCAATCACGCCAACAGGCAGGCGTCCGAGTCTCAGaAG
CACCTGCGCAACGTGCAGGGACAGATCAGG------------------------------
------------------------------------------------------------
------------------------------------------------------------
------------------------------------------------------------
------------------------------------------------------------
------------------------------------------------------------
------------------------------------------------------------
------------------------------------------------------------
---------------------------------------------------GTGCGCGAG
TTGGAATCGGAGCTGGATGCTGAACAGAGGCGCACAGCTGAGACCATCAAGGGATCTCGC
AAATACGAGCGCAGGATCAAGGAGCTGTCTTACCAGACCGAGGAAGACAGGAAGAACAAC
CTGCGACTCCAGGATCTGGTCGACAAGCTGCAGCTCAAAGTGAAGGCTTACAAGAGGCAG
TCGGAGGAAGCGGAGGAGCAGGCCAACACAAACCTCTCCAAGTACCGCAAGCTGCAGCAC
GAGCTGGAGGAGGCCGACGAGCGTGCGGACATCGCCGAGTCTCAGGTCAACAAGCTGCGC
GCTCGCTCCCGGGATAGCGGTGTTGCCAAGGCTGGAGAATCAGAATAA
>L.camtschaticum_MYH2
ATGGGAGACCTGCACGAGTTCGGGAAGGCCGCTCCCTTCCTGCGCAAGTCGGAGAAGGAG
CGTCTGGAGGCCCAGACTCGCCCCTTCGACATGAAGAAGGAGTGCTACGTGGACGACCCG
AAGGTCGAGTTCGTGAAGGCCACCATCAAGAGCAGCGAGGGTGGCAAAGTCACCGTCGAC
ACTGAGACTGGCCAGACTGTGACAGTCAAGGACAGCCAAGTCCACCAGATGAATCCTCCC
AAGTTCGACAAAATTGAGGACATGGCCATGTTGACCTTCTTGAACGAACCGTCTGTGCTG
TTTAACCTGAAGGAAAGATACGCAGCCTGGATGATTTACACCTACTCCGGCCTCTTCTGC
GTCACCATCAACCCATACAAATGGCTGCCGGTGTACGACCCAATCGTTGTGGCTGGATAC
AGAGGGAAGAAGCGTCAGGAGGCACCTCCTCACATCTTCTCCATCTCTGATAACGCTTAT
CAGTTCATGCTGACTGATAGAGAAAATCAGTCTATCCTCATCACCGGAGAATCCGGTGCT
GGTAAGACTGTCAACACGAAGAGAGTCATCCAGTACTTCGCAACAATTGCGGCCCTGGGC
GACGCTACCAAGAAGAAGGAGGAAAGCAGAAAGGGTACCCTTGAGGATCAAATCGTCGAG
GCCAACCCTCTGATGGAAGCTTTTGGTAACGCCAAGACCGTGAGAAATGACAACTCGTCG
CGTTTTGGCAAGTTCATCAGAATCCACTTCGGTGCCACAGGAAAACTATCATCCGCAGAT
ATTGAAACTTATCTCCTGGAGAAATCTCGAGTAACATTCCAGCTTCCAACGGAAAGGAAC
TACCACATTTTCTATCAAATTGAATCTCAAAAGAAGCCAGAACTTCTAGAAATGCTGCTC
ATTACCAACAACCCATACGACTATGTCTTCATCAGCCAGGGTGAAATCACCGTGCCGTCC
CTCGATGATGGAGACGAATTAATGGCCACGGACAGCGCCATCGACATCCTGGGCTTCACC
AACGATGAGAAATTGAGCATCTACAAAGTGACCGGTGCCCTCATGCACTACGGCAACATG
AAGTTCAAGCAGAAACAGCGGGAGGAGCAGGCAGAGCCCGACGGCAATGAGGATGCTGAC
AAAGCGGCCTATCTCATGGGCCTCAACTCCGCAGATCTCCTCAAAGGTCTCTGCTACCCC
AGAGTCAAAGTCGGCAACGAATACGTGACCAAAGGTCAAACTGTCCAGCAGGTGCACAAC
TCAGTGGGTGCCCTGGCAAGATCCGTGTTTGAGAAGATGTTCCTCTGGATGGTCATCCGC
ATCAACGAGACCCTTGCCACCAAATTAGCGAGGCAACACTTCATCGGTGTGCTGGACATT
GCCGGCTTCGAGATTTTCGACTTCAACACCTTCGAGCAGCTGTGCATCAACTTCACCAAC
GAGAAGCTGCAGCAGTTCTTCAACCACCACATGTTTGTGCTGGAGCAAGAGGAGTACAAG
AAGGAGGGCATCGACTGGGTCTTCATCGACTTCGGCATGGACCTGCAGGCCTGCATCGAC
CTCATCGAGAAGCCCATGGGCATCATGTCCATCCTCGAGGAGCAGTGCATGTTCCCCAAA
GCCAACGATCAGACCTTCAAGGAGAAGCTGTACGACCAGCATCTCGGCAAGAACCAATTC
TTCCAGAAGCCCAAGCCGTCGAAGGGAAAGCACGAGGCTCACTTCTCCCTCGGCCACTAC
GCCGGCAACGTGGACTACAACATCGGTGGCTGGCTGGAGAAGAATAAGGATCCACTGAAC
GACTCTGTGGTCCAGCTCTACCAGAAGTCATCGCTGAAGATGTTGGCAGCTGTTTACGCT
ACTTACGCAAGTGTTGATAGCGACACCGGCAGCAAGGGAGGTAAGAAGAAGAAAGGATCC
TCCTTCCAGACCGTGTCTGCCCTGCACAGGGAAAATCTGAACAAGCTGATGACCAACCTG
AAGACAACTCACCCCCACTTCGTGCGTTGCATCATCCCCAATGAGACCAAGACTCCCGGT
ACCATGGACAACATCCTCGTGATGCACCAGCTGCGTTGTAACGGCGTGCTGGAGGGCATC
AGGATCTGCAGGAAGGGCTTCCCCAACAGGATCGTCTACGGTGACTTCAAGCAGCGGTAC
CGCGTGTTGAACCCCAACGCCATTCCGGAGGGGCAGTTCATGGACAGCAAGAAGGCCTGC
GAGAAACTCATGGCCTCCCTGGAGCTCGATGACACTCAGTACAAGTTCGGACACACCAAG
GTGTTCTTCCGCGCCGGTCTCCTGGGTACCCTGGAGGAGATGAGGGACGACCGCCTGTCC
CTCCTGCTCACGCGCACCCAGGCCCTCGCTCGTGGCTACCTGAGCCGCGTAGAGTTCAAG
AAGATGTTGGAGAGACGCGAGTCTCTGATCATCATCCAGTACAACATCAGAGCCTTCATG
GGTGTGAAGAACTGGCCGTGGATGAACCTGTACTTCAAGATCAAGCCTCTGCTCAAGTCC
GCCGAATCCGAGAAGGAAATGGCGAACATGAAGGAGGAGTTCATCAAGACCAAGGAGGCC
CTGGAGAAGTCGGAGACCCGGCGTAAGGAGCTGGAGGAGAAAATGATCTCCGTTATGCAG
GATAAGAATGACCTGCTCATCCAAGTCCAGAGTAGCGAGGAGACCCTGAATGATGCAGAG
GAGAGGTGTGACCAGCTGATCAAGACCAAAATCCAGCTGGAAGGCAAGATCAAAGAAATT
CAAGAGCGAGTCGAAGAGGAGGAGGAAATGAACGCCGAGATTACTGCCAAGAAGAGGAAG
CTCGAGGACGAATGTTCCGAACTGAAAAAGGACATTGACGACCTCGAGCTGACGCTCGCT
AAGGTCGAGAAGGAAAAACACGCGACCGAGAACAAGGTGAAAAACCTGACCGAGGAGATG
GCCGTGCTGGACGAGAACGTATCCAAGCTgacgaaggagaagaaggccctgcaggaggct
caccagcagacgctggacgacctccaggcggaggaggacaaagtcaactccctcaccaag
gccaaggccaagctggagcagcaagtggACGATCTCGAGGGCTCGTTGGAGCAAGAGAAG
AAGGTCCGCATGGACGTCGAAAGAACCAAGAGAAAGATGGAAGGGGACCTGAAGCTGGCC
CAGGAGTCCCTCATGGACTTGGAAAACGACAAGCAGCAACTGGACGAGAAGCTGAAGAAG
AAAGACTTTGAGATGAGCCAGCTGAACAGCAGGATCGAGGATGAAGTCAGCCTGTCCGCT
CAACTGCAGAAGAAGATCAAGGAACTGCAGGCCCGCATCGAGGAGCTGGAGGAGGAGATC
GAGGCGGAGCGTGCCGCTCGCGCCAAGGTGGAGAAGCAGAGGTCCGACCTCTCTCGGGAG
CTGGAAGAGATCAGCGAGAGGCTGGAGGAGGCCGGCGGAGCCACCTCGGCTCAGATCGAG
ATGAACAAGAAGAGGGAGGCCGAGTTCCAGAAGCTCAGGAGAGACCTGGAGGAGGCCACC
CTGCAGCACGAAGCCACGGCCGCCGCCTTGAGGAAGAAGCAGGCCGACTCCGTGGCCGAG
CTCGGGGAGCAGATCGACAACCTGCAGCGCGTCAAGCAGAAGCTGGAGAAGGAGAAGAGC
GAGTTCAAGATGGAAGTCGATGACCTCAGCAGCAACTTGGAACAAGTCACAAAAGCCAAG
GTCAATCTTGAAAAGCTCTGCAGGACAATTGAAGACCAGCTTGCTGAAGTGAAGACCAAG
GAAGAGGAACAAATACGTTCCATTAATGATATCAACACTCAGAGGGCTCGACTGCTGGCG
GAAAACGGCGAGCTTTCAAGAAAATTGGAAGAGAAGGAAGTTCTTGTGGTGCAGCTTTCC
CGAGGGAAGCTGTCCTACACACAGCAGGTGGAAGACCTCAAGAGGCAACTGGAAGAGGAG
ATTAAGGCCAAGAACGCCCTGGCCCACGCCGTGCAGTCGGCAAGGCACGACTGCGACCTC
CTCCGCGAGCAGTTCGACGAGGAACAGGAGGCCAAGGGCGAGTTGCAGAGGGCCATGTCC
AAGGCCAACGCCGAGGTGGCCCAGTGGAGGACCAAGTACGAGACCGACGCCATCCAGAAG
ACCGAGGAGCTGGAGGAAGCCAAGAAGAAGCTGGCCGCCCGTCTCCAGGAGGCGGAGGAG
CAAGTCGAGGCTTCAAACTCCAAGTGCGCCTCCCTCGAGAAGACCAAGCAGCGTCTGCTG
GGTGAAGTGGAGGACCTCATGATCGATGTGGAGAGGGCCCACTCAGCTGCTGCTGCTCTT
GACAAGAAGCAGAAGGCCTTCGACAAGATTCTGTCAGAATGGAAGCAGAAGTATGAGGAG
AGCCAGTCCGAGTTGGAGGCGTCTCAGAAGGAATCGAGATCGCTCAGCACAGAGGTCTTC
AAGCTTAAGAATGCCTACGAGGAGACGTTGGATCATCTGGAGACACTGAAGAGAGAAAAC
AAGAACCTGCAGGAGGAGATTTCGGACCTCACGGAGCAGCTTGGCGAGAGCGGAAAGGCC
CTGCACGAGGTGGAGAAGAGCCGTAAGCAGCTTGAACAAGAGAAACTTGAAATCCAAGCA
GCTCTCGAGGAGGCAGAGGCGTCTCTTGAGCACGAAGAAGGAAAGATTCTTCGTATCCAG
CTCGAGCTGAACCAGGTGAAGGCAGACATTGACAGGAAGATCGCCGAGAAAGACGAAGAA
CTCGACCAGCTCAAGAGGTCGAACCAGCGCACCGTGGAGTCCATGCAGGCCTCGCTGGAC
GCGGAGACCAAGAGCAGGAACGAGGCCCTCAGGCTGAAGAAGAAGATGGAGGGAGACCTC
AACGAGATGGAAATCCAGCTCAACCACGCCAACAGGCAGGCGGCCGAGTCTCAGAAGCAC
CTGCGCAACGTGCAGGGACAGATCAAGGACCTGCAAGTGCATCTGGACGACACCCTGCGC
AGCAACGACGACCTCAAGGAGCAGGTGGCGATGATCGAGCGGCGCAACAACCTGCTGCTG
GCCGAGGTGGAGGAGATGCGCACCGCCCTGGAGCAAACGGAGAGGGCCAGGAAGGTGGCC
GAGCAGGAGTTGCTGGGCGCCACCGAGAGGGTGCAGCTGCTGCATTCCCAGAATACCAGC
TTGATCAACACCAAGAGGAAGCTCGAGGGAGACATCGTCCAGTTGCAGAACGAGTGCGAG
GAAGCCATTCAGGAGAGCCGCAATGCTGATGAAAAAGCAAAGAAGGCCATCACTGATGCC
GCCATGATGGCAGAGGAGCTGAAGAAGGAGCAGGACACGAGCGCTCATCTCGAGAGGATG
AAGAAGAACATGGAGCAGACGGTGAAGGATCTGCAGAACAGGCTGGACGAGGCCGAACAG
ATCGCGATGAAGGGTGGCAAGAAGCAGATCCAGAAGCTCGAGACCAGGGTGCGTGAGCTG
GAGTCCGAGCTGGATTCCGAACAGAGACGCATCGCCGAGACCATCAAGGGAGCTCGCAAG
TACGAGCGCAGAGTCAAGGAGCTGACTTACCAGGCCGAGGAAGACAGGAAGAACAACCTG
CGACTCCAGGATCTGGTCGACAAGCTGCAGCTCAAAGTGAAGACTTACAAGAGGCAGTCG
GAGGAAGCGGAGGAGCAGGCCAACACCAACCTGTCCAAATACCGCAAGATGCAGCACGAG
TTGGAGGAGGCCGACGAGCGTGCGGACATCGCCGAGTCTCAGGTCAACAAGCTGCGCGCC
CGCTCCCGGGACGTGCACCCAACCAAGGCTGAAGCCGAGTAA
>P.marinus_MYH2
ATGGGAGACCTGCACGAGTTCGGGAAGGCCGCTCCCTTCCTGCGCAAGTCCGAGAAGGAG
CGTCTGGAGGCCCAGACTCGCCCCTTCGACATGAAGAAGGAGTGCTACGTGGACGACCCG
AAGGTCGAGTTCGTGAAGGCCATCATCAAGAGCAGCGAGGGTGGCAAAGTCACCGTCGAC
ACTGAAAATGGCCAGACTGTGACAGTCAAGGAGAGCCAAGTCCACCAGATGAATCCTCCC
AAGTTCGACAAAATTGAGGACATGGCCATGTTGACCTTCTTGAACGAACCGTCTGTGCTG
TTTAACCTGAAGGAAAGATACGCAGCCTGGATGATTTACACCTACTCCGGCCTCTTCTGT
GTCACCATCAACCCATACAAATGGCTGCCGGTGTACGACCCAATAGTTGTGGCTGGATAC
AGAGGGAAGAAGCGTCAGGAGGCTCCTCCACACATCTTCTCCATCTCTGATAACGCTTAT
CAGTTCATGTTGACTGATAGAGAAAATCAGTCTATCCTCATCACCGGAGAATCCGGTGCT
GGCAAGACTGTCAACACGAAGAGAGTCATCCAGTACTTCGCAACAATTGCGGCCCTGGGC
GACGTCACCAAGAAGAAGGAGGAAAGCAAAAAGGGGACCCTTGAGGATCAAATCGTCGAG
GCCAACCCTTTGATGGAAGCTTTTGGTAACGCCAAGACCGTGAGAAATGACAACTCGTCA
CGTTTTGGCAAGTTCATCAGAATCCACTTCGGTGCCACGGGAAAACTATCATCCGCAGAT
ATTGAAACGTATCTCCTGGAAAAATCTCGAGTAACATTCCAGCTTCCAACGGAAAGGAAC
TACCACATTTTCTATCAAATTGAATCTCAAAAGAAGCCAGAGCTTCTGGAAATGCTGCTC
ATTACCAACAACCCCTACGACTATGTTTTCATCAGCCAGGGTGAAATCACCGTGCCGTCC
ATCGATGATGGAGACGAATTAATGGCCACTGACAGCGCCATCGACATCCTGGGCTTCACC
AACGATGAGAAATTGAGCATCTACAAAGTGACCGGTGCCCTCATGCACTACGGCAACATG
AAGTTCAAGCAGAAACAGCGGGAGGAGCAGGCGGAGCCTGACGGCAATGAGGATGCTGAC
AAAGCGGCCTATCTCATGGGCCTCAACTCCGCAGATCTCCTCAAAGGCCTCTGCTACCCC
AGAGTCAAAGTCGGCAACGAATACGTGACCAAAGGTCAAACTGTCCAGCAGGTGCACAAC
TCTGTGGGTGCCCTGGCGAGATCCGTGTTTGAGAAGATGTTCCTCTGGATGGTCATCCGC
ATCAACGAGACCCTTGCCACCAAACTCGCGAGGCAACACTTCATCGGTGTGCTGGACATT
GCCGGCTTCGAAATTTTCGACTTCAACACCTTCGAGCAGCTGTGCATCAACTTCACCAAC
GAGAAGCTGCAGCAGTTCTTCAACCACCACATGTTCGTGCTGGAGCAAGAGGAGTACAAG
AAGGAGGGCATCGACTGGGTCTTCATCGACTTCGGCATGGACCTGCAGGCTTGCATCGAC
CTCATCGAGAAGCCCATGGGCATCATGTCCATCCTCGAGGAGCAGTGCATGTTCCCCAAA
GCCAACGATCAGACCTTCAAGGAGAAGCTGTACGACCAGCATCTCGGCAAGAACCAATTC
TTCCAGAAGCCCAAGCCGTCGAAGGGGAAACACGAGGCTCACTTCTCCCTCGGCCACTAC
GCCGGCAACGTGGACTACAACATCTCTGGCTGGCTGGAGAAGAACAAGGATCCACTGAAC
GACTCTGTGGTGCAGCTCTACCAGAAGTCATCGTTGAAGATGCTGGCAGCTGTTTACGCG
ACCTATGCTGGTGCTGATAGCGACAGCGGCAGTAAGGGTGGTAAAAAGAAGAAGGGCTCC
TCCTTCCAGACCGTGTCTGCCCTCCACAGGGAGAATCTGAACAAGCTGATGACCAACCTG
AAGACAACTCACCCCCACTTTGTGCGTTGCATCATCCCCAATGAGACCAAGACCCCCGGT
ACCATGGACAACAACCTCGTGATGCACCAGCTGCGTTGTAACGGCGTGCTGGAGGGCATC
AGGATCTGCAGGAAGGGCTTCCCCAACAGGATCGTCTACGGTGACTTCAAGCAGCGGTAC
CGCGTGCTGAACCCCAATGCCATTCCGGAGGGGCAGTTCATGGACAGCAAGAAGGCCTGC
GAGAAACTCATGGCCTCCCTGGAGCTCGATGACACTCAGTACAAGTTCGGACACACCAAG
GTGTTCTTCCGCGCCGGTCTCCTGGGTACCCTGGAGGAGATGAGGGACGACCGCCTGTCT
CTCCTGCTCACGCGCACCCAGGCCCTCGCTCGTGGCTACCTGAGCCGCGTAGAGTTCAAG
AAGATGTTGGAGAGACGCGAGTCTCTGATCATCATCCAGTACAACATCAGAGCCTTCATG
GGTGTGAAGAACTGGCCCTGGATGAACCTGTACTTCAAGATCAAGCCTCTGCTCAAGTCT
GCCGAATCCGAGAAGGAAATGGCGAACATGAAGGAGGAGTTCATCAAGACCAAGGAGGCC
CTTGAGAAGTCAGAGGCCCGGCGTAAGGAGCTGGAGGAGAAGATGATCTCCGTTGTGCAG
GATAAGAATGACTTGCTCATCCAAGTCCAGAGTAGCGAGGAGACCCTGAATGACGCGGAG
GAGAGGTGTGACCAGCTGATCAAGACCAAAATCCAGCTGGAAGGCAAGATCAAAGAAATT
CAAGAGCGAGTCGAAGAGGAGGAGGAAATGAACGCTGAGATTACTGCCAAGAAGAGGAAG
CTCGAGGACGAATGTTCTGAACTGAAAAAGGACATTGACGACCTCGAGCTGACGCTTGCT
AAGGTCGAGAAGGAAAAACACGCGACCGAGAACAAGGTGAAAAACCTGACCGAGGAGATG
GCCGTGCTGGACGAGAACGTATCCAAGCTGACGAAGGAGAAGAAGGCCCTGCAGGAGGCT
CACCAGCAGACGCTGGACGACCTCCAGGCGGAGGAGGACAAAGTCAACTCCCTCACCAAG
GCCAAGGCTAAGCTTGAGCAGCAAGTGGATGATCTTGAGGGCTCGTTGGAGCAAGAGAAG
AAGGTCCGCATGGACGTCGAAAGAACCAAGAGAAAGATGGAAGGGGACCTGAAGCTGGCT
CAGGAGTCCCTCATGGACTTGGAAAACGACAAGCAGCAACTGGACGAGAAGCTGAAGAA-
------------------------------------------------------------
------------------------------------------------------------
------------------------------------------------------------
---------ATCAGCGAGAGGCTGGAGGAGGCCGGCGGAGCCACCTCGGCTCATATCGAG
ATGAACAAGAAGAGGGAGGCCGAGTTCCAGAAGCTCAGGAGGGACCTGGAGGAGGCCACC
CTGCAGCACGAAGCCACGGCCGCCGCCTTGAGGAAGAAGCAGGCCGACTCCGTGGCCGAG
CTCGGGGAGCAGATTGACAACCTGCAGCGGGTGAAGCAGAAGCTGGAGAAGGAGAAGAGC
GAGTTCAAGATGGAAGTCGACGACCTCAGCAGCAACTTGGAACAAGTCACAAAAGCCAAG
GTCAATCTTGAAAAGCTCTGCAGGACAATTGAAGACCAGCTTGCTGAAGTGAAGACCAAG
GAAGAGGAACAAATTCGTTCCATTAATGATATTAACACTCAGAGGGCTCGGCTGCTGGCG
GAAAACGGCGAGCTTTCAAGAAAATTGGAAGAGAAGGAAGTTCTTGTGGTGCAGCTTTCC
CGAGGGAAGCTGTCCTACACACAGCAGGTGGAAGACCTCAAGAGGCAACTCGAGGAGGAG
ATTAAGGCCAAGAACGCCCTGGCCCACGCCGTGCAGTCGGCGAGGCACGACTGCGACCTC
CTCCGCGAGCAGTTCGACGAGGAGCAGGAGGCCAAGGGCGAGTTGCAGAGGGCCATGTCC
AAGGCCAACGCCGAGGTGGCCCAGTGGAGGACCAAGTACGAGACCGACGCCATCCAGAAG
ACCGAGGAGCTGGAGGAAGCCAAGAAGAAGCTGGCCGTCCGTCTCCAAGAGGCGGAGGAG
CAGGTCGAGGCCTCGAACTCCAAGTGCGCGTCCCTCGAGAAGACCAAGCAGCGTCTGTTG
GGTGAAGTGGAGGACCTCATGATCGACGTGGAGAGGGCCCACTCAGCTGCCGCTGCACTG
GATAAGAAGCAGAAGGCATTCGGCAAGGTTCTGTCAGAATGGAAGCAGAAGTATGAGGAG
AGCCAGTCCGAGCTGGAGGCGTCTCAGAAGGAATCGAGATCGCTCAGCACAGAGGTCTTC
AAGCTTAAGAATGCCTACGAGGAAACGCTGGATCATTTGGAGACACTGAAGAGAGAAAAC
AAGAACCTGCAAGAGGAGATTTCTGACCTCACGGAGCAGCTCGGCGAGAGCGGAAAGGCC
CTGCACGAGGTGGAGAAGAGCCGTAAGCAGCTTGAACAAGAAAAACTTGAAATCCAAGCA
GCTCTCGAGGAGGCAGAGGCGTCTCTTGAGCACGAAGAAGGAAAGATTCTTCGTATCCAG
CTCGAGCTGAACCAGGTGAAGGCGGACATTGACAGGAAGATCGCCGAGAAAGACGAGGAA
CTCGACCAGCTCAAGAGGTCGAACCAGAGAACCGTGGAGTCCATGCAGGCCTCGCTGGAC
GCGGAGACCAAGAGCAGGAACGAGGCGCTCAGGCTGAAGAAGAAGATGGAGGGAGACCTC
AACGAGATGGAGATCCAGCTCAACCACGCCAACAGGCAGGCGGCCGAGTCTCAGAAGCAC
CTGCGCAACGTGCAGGGACAGATCAAG---------------------------------
------------------------------------------------------------
------------------------------------------------------------
---------------------------------------------------AATACCAGC
TTGATCAACACAAAGAGGAAGCTTGAGGGAGACATCGTCCAGTTGCAGAACGAGTGCGAG
GAAGCCATTCAGGAGAGCCGCAATGCTGATGAGAAAGCAAAGAAGGCCATCACTGATGCC
GCAATGATGGCAGAGGAGCTGAAGAAGGAGCAGGACACGAGCGCCCATCTCGAGAGGATG
AAGAAGAACATGGAGCAGACGGTGAAGGATCTGCAGAACAGGCTGGACGAGGCCGAGCAG
ATCGCGATGAAGGGCGGCAAGAAGCAGATCCAGAAGCTCGAGACCAGGGTGCGTGAGCTG
GAGTCCGAGCTGGACTCCGAACAGAGACGCATCGCTGAGACGATCAAGGGAGCTCGCAAG
TACGAGCGCAGAGTCAAGGAGCTGACTTACCAGGCCGAGGAAGACAGGAAGAACAACCTA
CGACTCCAGGATCTGGTCGACAAGCTGCAGCTCAAAGTGAAGACTTACAAGAGGCAGTCG
GAAGAAGCGGAGGAGCAGGCCAACACAAACCTCTCCAAGTACCGCAAGCTGCAGCACGAG
CTGGAGGAGGCCGACGAGCGTGCGGACATCGCCGAGTCTCAGGTCAACAAGCTGCGCGCT
CGCTCCCGGGACGTGCACCCGGCCAAGGTTGAAGCCGAGTAA
>L.camtschaticum_MYH5
ATGGGCGACCTGCGTGACTTTGGGGAAGCTGCTCCATTTCTGCGGAAGTCTGAGAAGGAG
AGATTGGAAGCTCAGCACCGTCCCTTTGACACAAAGAAGGAAGTTTACGTGGTCGACGTC
AAGGACATGTACGTTAAGGCCACGATCAAGAGCAGTGATGGTGGCAAGGTCACCGTTGAA
ACTGAAGATGGCCGGACCGTCACAGTGAAGGCAGAGGATGTACACCAAATGAACCCTCCC
AAGTTTGATAAAATCGAGGACATGGCGATGCTGACGTTTCTGAACGAAGCGGCTGTCCTC
TACAATCTCAAGGAGAGATACGCTGCCTGGATGATCTATACCTACTCCGGGCTCTTCTGT
GTCACAGTGAACCCATACAAATGGCTGCCCGTGTACAACAAGGAGGTCGTGGCTGGATAC
AGAGGGAAGAAGCGTCAAGAGGCACCTCCTCATATTTATTCCATCTCTGACAACGCCTAT
CAGTCCATGCTGACAGACAGAGAAAACCAGTCGGTTCTGATCACCGGAGAATCCGGTGCG
GGGAAGACAGTCAACACGAAGAGAGTCATCCAGTACTTTGCGACAATCGCGGCGCTGGGC
GAGGCCACCAAGAAGGAGGCCTCGCAGTCCCAGATGAAGGGCACCCTAGAGGATCAAATT
GTCCAGGCCAACCCTCTCATGGAAGCGTTTGGCAATGCCAAGACCGTCAGGAACGACAAC
TCTTCGCGTTTTGGAAAATTCATCCGAATCCACTTTGGAGCCTCCGGAAAGCTGGCTTCT
TGCGACATAGAAACTTATCTGCTGGAGAAATCCCGCGTCACCTTCCAGCTTCCCACCGAA
AGAAACTACCACATCTTCTTTCAAATCATCTCTCAGCAGAAGCCGGAGCTCATCGACATG
CTGTTAATCACTACAAACCCCTATGACTATGTATTCATTAGTCAGGGTGAAATCACCGTG
GCATCTATTGATGACAAAGAAGAGCTCATGGCAACTGATAGCGCCATCGACATCCTGGGC
TTCACCAACGACGAGAAATTGAGCATCTACAAGCTGACCGGCTCCATCATGCACTACGGC
AACATGAAGTTCAAGCAGAAACAGCGGGAGGAGCAGGCGGAGCCCGACGGTGTGGAGGAT
GCGGACAAGGCTTGCTATTTGATGGGCATCAATTCTGCTGATCTCCTCAAAGCCCTCTGC
TACCCAAGGGTCAAAGTTGGAAACGAGGTTGTCACCAAAGGCCAGACAGTCAAACAGGTT
TACAACAACATTGGTGCTCTGGCAAAGACTGTTTTCGAGAAACTCTTCCTGTGGATGGTC
ATTCGCATTAACCAATCGCTGGATACAAAGAAAGCGAGGCAACATTTCATTGGCGTGCTG
GACATTGCTGGCTTTGAAATATTTGATTATAACACCTTCGAGCAGCTGTGCATCAATTTC
ACAAACGAAAGGCTACAGCAGTTCTTCAACCACCACATGTTCGTGCAAGAGCAGGAAGAG
TACAAGAAGGAGGGCATCGACTGGGAGTTCATCGACTTCGGCATGGACCTGCAGGCCTGT
ATCGACCTCATCGAGAAGCCCATGGGCATCATGTCCATCCTCGAGGAGCAGTGCATGTTC
CCCAAGTCGAACGACAGCACCTTCAAGGAGAAGCTGTACGACCAGCACCTCGGCAAATCG
AGCTTCTTCCAGAAGCCCAAGCCGTCGAAGGGAAAGCACGAGGCTCACTTCACCCTCGGC
CACTACGCCGGCAACGTGGACTACAACATCGCTGGCTGGCTGGAGAAGAACAAGGATCCA
CTGAACGACTCTGTGGTGCAGATCTACCAGAAGGCCAGCCTCAAAGTGCTCGGCGCTCTC
TTTGCCAACTTTGCAAGCGCCGATGCCGATGCCGCAGGTGCAAAGAAAGCAAAGAAGAAG
GGATCCTCGTTTCAAACTGTGTCTGCTTTGCACAGGGAAAATCTCAACAAGTTGATGACA
AATTTGAAGACAACCCATCCTCATTTCGTCCGCTGCCTCATTCCCAATGAGACAAAGACC
CCAGGGGTCATGGACAACAACCTCGTAATGCACCAGCTGCGTTGTAACGGCGTGCTGGAG
GGCATCAGGATCTGCAGGAAGGGCTTCCCCAACAGGATTCTCTACGGGGACTTCAAGCAG
CGGTATCGCATCCTTAATCCGAGTGCCATGCCAGATGGGCAGTTCATTGACAACAAGACT
GGATGCGAGAAACTCATGGATTCTCTGCAACTGGATAATCTCCAGTACAAGTTTGGGTAC
ACAAAGATCGTCTTCCGAGCCGGCCTCCTGGGAACCCTGGAGGAGATGCGGGACGACCGC
CTCTCCCTGCTGCTCACGCGCACGCAGGCCGTCACGCGCGGCTACCTCATGCGAAAGAAG
ATGAAGCAGCTGATGGAAACAAGGGATTCAATAATTGTTATCCAGTACAACATCAGGGTC
TTCATGGGTGTGAAGAACTGGCCGTGGATGAACCTGTACTTCAAGATCAAGCCTCTGCTC
AAGTCCGCCGAATCCGAGAAGGAAATGGCGAACATGAAGGAGGAGTTCATCAAGACCAAG
GAGGCCCTGGAGAAGTCGGAGGCCCGGCGTAAGGAGCTGGAGGAGAAGATGATCTCCGTT
GTGCAGGAGAAACACGACCTGCTCATGCAAGTTGAGAGCGTTGAAGGAACGATGTCTGAT
GCGGAGGAGCGATGCAATGAGCTGATCAAGTCGAAAATCCACTTGGAAGCCAAACTCAAG
GAAGCGCAGGAGAGGGCCGACGAGGAGGAGGAACTGAATGCCGAGCTGACGACCAAGAAG
CGAGCGTTCGAGGACGAATGTTCCGAGCTCAAGAAGGACATCGATGACCTCGAGTTAACC
CTCGCCAAGGTCGAAAGGGAGAAGCACGCCACTGAAAACAAGGTGAAAACCCTGAGCGAG
GAGATGGCCGCGTTGGAAGAGAACATCGCCAAGCTGACGAAGGAGAAGAAGGCCCTGCAG
GAGGCTCACCAGCAGACGCTGGACGACCTCCAGGCGGAGGAGGACAAAGTCAACTCCCTC
ACCAAGGCCAAGGCCAAGCTGGAGCAGCAAGTCGACGAGCTTGAGGGTTCTTTGGAACAG
GAAAAGAAAACTCGCATGGACGTCGAAAGGGCGAAGCGAAAAGTGGACGGCGACTTCAAA
ATGTCCCAGGAGGCTGTGACAGATCTAGAAAATGACAAGCAGCAGCTGGAAGAGAAGATG
AAAAAGAAAGACGTGGAAATCGGACAGACCAACTCAAAAATGCAAGATGAAATGGCCCTC
TCAGCTCAGCTACAAAAGAAAATCAAGGAGCTGCAGGCGCGCATCGAGGAGCTGGAGGAG
GAGATCGAGGCGGAGCGTGCCGCTCGCGCCAAGGTGGAGAAGCAGAGGTCCGACCTCTCT
CGGGAGCTGGAAGAGATCAGCGAGAGGCTGGAGGAGGCCGGCGGAGCCACCTCGGCTCAG
ATCGAGATGAACAAGAAGAGGGAGGCCGAGTTCCAGAAGCTCAGGAGAGACCTGGAGGAG
GCCACCCTGCAGCACGAAGCCACGGCCGCCGCCTTGAGGAAGAAGCAGGCCGACTCCGTG
GCCGAGCTCGGGGAGCAGATCGACAACCTGCAGCGCGTCAAGCAGAAGCTGGAGAAGGAG
AAGAGCGAGTTCAAGATGGAAGTCGACGACCTCAGCAGCAACATGGAGCAGATCACAAAG
TCCAAGATTAATTTTGAGAGGTTATCCAAGTCTTTGGAAGATCAGATTTCTGATTTGAAG
TCAATTAACGAGGAAAAGCTCCATTCCGTGAATGAACTTACCACTCAAAAAGCCAGAATG
CAGACAGAAGTTGGCGAATTATCTCGTAAGCTGGAAGAAAAGGAGACTCTGACTGGGCAG
CTCTCCAGAGTAAAACAGTGCAACAGCCAACAAATTGAGGACTTGAAGAGACAACTCGAG
GATGAAGTGAAGGCCAAGAACGCCCTGGCCCACGCCGTGCAGTCGGCAAGGCACGACTGC
GACCTCCTCCGCGAGCAGTTCGACGAGGAACAGGAGGCCAAGGGCGAGTTGCAGAGGGCC
ATGTCCAAGGCCAACGCCGAGGTGGCCCAGTGGAGGACCAAGTACGAGACCGACGCCATC
CAGAAGACCGAGGAGCTGGAGGAAGCCAAGAAGAAGATTGCAGTCCGTCTCCAGGAGGCA
GAAGAGCACATTGAAACGGCCAACGCGAAGTGTGCTTCTCTTGAGAAGACCAAGCAGCGT
CTGCAAGCGGAGATCGAAGACCTCACGACTGACGTGGAGCGAGCACACTCAGCTGCGACA
GCTCTCGACAAGAAACAGAAATCCTTTGACAAGGTTATGTCCGAGTGGAAACATAAGTGC
GAGGAAAGCCAGGCTGAGCTCGAGGGGTCCCAGAAGGAAGCACGCTCGCTCAGCACGGAG
CTGTTTAAGATTAAGAACGCGTACGAGGAGGCGCTGGATCAACTTGAGACAGTCAAGCGA
GAGAACAAGAACCTCCAGGAAGAGATTTTTGACTTAACCGAACAACTCGGAGAGAGTGGT
AAGAATGTACACGAGCTGGACAAGTACAGGAAGCAGCTCGAGCAAGACCAGGCGGGCCTG
CAGGCCTCTCTCGAGGAAGCGGAGGCTTCTCTGGAGCACGAGGGAGGCAAGATTCTCCGG
GTGCAGCTCGAGTTGAACCAGGTGAAGGCAGAGGTCGACCGCAAGATCGCCGAGAAGGAC
GAGGAAATCGACCAGATCAAGAGGGGCTTTCAGCGCACCGTGGAGTCCATGCAGGCGACG
CTCGACTCAGAGACCAAGAGCAGGAACGAGGCCCTCAGGCTGAAGAAGAAGATGGAGGGA
GACCTCAACGAGATGGAAATCCAGCTCAACCACGCCAACAGGCAGGCGGCCGAGTCTCAG
AAGCACCTGCGCAACGCGCAGAACCAAATGAAGGATCTTCAGGTGCATTTGGACGAGGCG
CTGCACGGCAACGAGGACTTGACGGAGCAGAACGCGATGATGCGTCGCCGCAGCGACCTC
CTGCAGGCCGAGATCGAGGAGACGCGGAGCGCCCTTGAGCAGACGGAGAAGTCCAGGAGG
GTGTCAGAGCAAGAGCTGCTTGCCACCACCGAGCGAGTGCAGCTGCTGCATTCACAGAAT
ATGTGTTTGATAAATTCGAAGAAAAAACTAGAAAGCGACCTTTTCCAACTTCAGTCTGAG
GCTGAGGAAGCACTCCTGGAGTCGAGAAGCTCGGAGGAGAAGGCCAAGAAGGCCATCACT
GACGCCGCCATGATGGCAGAGGAACTGAAGAAGGAGCAGGACACGAGCGCCCATCTCGAG
AGGATGAAGAAGAACATGGAGCAGACGGTGAAGGATCTGCAGCACAGGCTGGACGAGGCC
GAGCAGATCGCGATGAAGGGCGGCAAGAAGCACATTCAGAAGCTCGAGGCCAGGGTGCAC
GAGTTGGAGGCTGAAGTTGACGCTGGACAAAGACGGAATTCTGAAGCCGTCAAGGGGACA
CGAAAGTACGAATCCAAAATCAAGGAACTCTCCTTTCAGGCTGAAGAAGACCGTAAGAAT
TTGCTGCGTCTGCAGGATCTGGTTGACAAGCTACAGCTTAAAGTCAAAGCTTATAAGAGA
CATTCAGAGGAAGCTGAGGAGCAAGCAAATGTGAGCCTGTCAAAGTTTCGCACCCTGCAG
CACGAGCTGGATGAGGCTCAGGAGAGAGCTGACGTCGCCGAGTCTCAGGTCAACAAGCTG
AGGGCCAAGTCTCGTGATGTGGCCAGTCAAAAGGTGAGAAGTGATGCTGAAGAATAA
>P.marinus_MYH5
ATGGGTGACCTGCACGAGTTTGGGGAAGCCGCTCCATTTCTGAGGAAGTCTGACAAGGAA
CGGCTGGAAGCTCAGCACCGTCCCTTTGACACCAAGAAGGAAATGTACGTGGCCGACGTC
AAGGACATGTACGTCAAGGCCACGGTCAAGAGCAGTGACGGTGGCAAAGTCACCGTTGAG
ACTGAAGATGGCCGGACCGTCACAGTGAAAGCAGAGGATGTACACCAAATGAACCCTCCC
AAGTTCGATAAAATCGAGGACATGGCGATGCTGACGTTTCTGAATGAAGCGGCTGTTCTC
TACAACCTCAAGGAAAGATACGCTGCCTGGATGATCTACACCTACTCTGGGCTCTTCTGC
GTCACTGTGAACCCATACAAATGGCTGCCGGTGTACAATAAGGAGGTCGTGGCTGGATAC
AGAGGGAAGAAGCGTCAGGAGGCACCCCCTCATATTTATTCCATCTCTGACAACGCCTAT
CAGTCCATGTTGACAGACAGAGAAAACCAGTCGGTTCTGATCAC----------------
------------------------------------------------------------
------------------------------------------------------------
------------------------------------------------------------
------------------------------------------------------------
----------------ATCTGCTGGAGAAATCCCGTGTCACCTTCCAGCTTCCCACCGAA
AGGAACTACCACATCTTCTTTCAAATAATCTCTCAGCAGAAGCCGGAGCTCATCGACATG
CTGTTAATCACTACAAACCCCTATGACTATGTATTCATTAGTCAGGGTGAAATCACCGTG
GCATCTATTGATGACAAAGAAGAGCTCATGGCAACTGATAGCGCCATCGACATCCTGGGC
TTCACCAACGATGAGAAATTGAGCATCTACAAGCTGACCGGCTCCATCATGCACTACGGC
AACATGAAGTTCAAGCAGAAACAGCGGGAGGAGCAGGCGGAGCCCGACGGTGTGGAGGAC
GCGGACAAGGCTTGCTATTTGATGGGAATCAATTCTGCTGACCTCCTCAAAGCCCTCTGC
TACCCAAGGGTCAAAGTGGGAAACGAGGTTGTCACCAAAGGCCAGACAGTCCAACAGGTT
TACAATAACATTGGTGCTCTGGCAAAAACTATTTTCGAGAAACTCTTCCTGTGGATGGTC
ATTCGCATTAACCAATCGCTGGACACAAAGAAGGCGAGGCAACATTTCATTGGCGTGCTG
GACATTGCTGGCTTTGAAATATTTGATTATAATACCTTCGAGCAACTTTGCATCAATTTC
ACAAACGAAAGGCTGCAGCAGTTCTTCAACCACCACATGTTCGTGCAAGAGCAGGAAGAG
TACAAGAAGGAGGGCATCGACTGGGTCTTCATCGACTTCGGCATGGACCTGCAGGCCTGC
ATCGACCTCATCGAGAAGCCCATGGGCATAATGTCCATCCTCGAGGAGCAGTGCATGTTC
CCCAAGTCGAACGACAGCACCTTCAAGGAGAAGTTGTACGACCAGCACCTCGGCAAATCC
AGCTTCTTCCAGAAGCCCAAGCCGTCGAAGGGGAAACACGAGGCTCACTTCACCCTCGGT
CACTACGCCGGCAACGTGGACTACAACATCTCTGGCTGGCTGGAGAAGAACAAGGATCCA
CTGAACGACTCTGTGGTGCAGATCTACCAGAAGGCCAGCCTCAAAGTGCTCGGCGCTCTC
TTTGCCAACTTTGC----------------------------------------------
------------------------------------------------------------
------------------------------------------------------------
----GGGTCATGGACAACAACCTCGTGATGCACCAGCTGCGTTGTAACGGCGTGCTGGAG
GGCATCAGGATCTGCAGGAAGGGCTTCCCCAACAGGATTCTCTACGGTGACTTCAAGCAG
CG----------------------------------------------------------
------------------------------------------------------------
------ATCGTCTTCCGAGCCGGCCTGCTGGGAACCCTGGAGGAGATGCGGGACGACCGA
CTCTCCCTGCTACTCACGCGCACGCAGGCCGTCATGCGCGGCTACCTCATGCGAAAGAAG
ATGAAGCAGCTGATGGAAACAAGGGATTCAATAATTGTTATCCAGTACAACATCAGGATC
TTCATGGGTGTGAAGAACTGGCCGTGGATGAACCTGTACTTCAAGATTAAGCCTCTGCTC
AAGTCCGCCGAATCCGAGAAGGAAATGGCGAACATGAAGGAGGAGTTCATCAAGACCAAG
GAGGCCCTTGAGAAGTCAGAGGCCCGGCGTAAGGAGCTGGAGGAGAAGATGATCTCCGTT
GTGCAGGAGAAACACGACCTCCTCATGCAAGTTGAGAGCGTTGAAGGAACGATGGGTGAT
GCGGAGGAGCGATGCAACGAGCTGATCAAGTCGAAAATCCACTTGGAAGCCAAACTCAAG
GAAGTGCAAGAGAGGGCCGACGAGGAAGAGGAACTGAACGCCGAGCTGACGACCAAGAAG
CGAGCGTTTGAGGACGAATGTTCCGAGCTCAAGAAGGACATCGATGACCTCGAGTTAACC
CTCGCCAAGGTCGAAAGGGAGAAGCACGCCACTGAAAACAAGGTGAAAACCCTGACCGAG
GAGATGGCAGCGTTGGAAGAGAACATCGCCAAGCTGACGAAGGAGAAGAAGGCCCTGCAG
GAGGCTCACCAGCAGACGCTGGACGACCTCCAGGCGGAGGAGGACAAATCAAACTCCCTG
GCGAAAACCAAGGCCAAGCTTGAGCAGCAAGTGGACGAGCTTGAAGGTTCTTTGGAACAG
GAAAAGAAAACTCGCATGGATGTCGAAAGAGCGAAGCGGAAAGTGGACGGCGACTTAAAA
ATGTCCCAGGAGGCTGTGACAGATCTAGAAAACGACAAGCAGCAGCTGGAAGAAAAGATG
AAAAAGAAAGACGTGGAAATCGGACAGACCAACTCAAAAATGCAAGATGAAATGGCTCTC
TCAGCTCAGCTACAAAAGAAAATCAAGGAGCTGCAG------------------------
------------------------------------------------------------
------------------------------------------------------------
------------------------------------------------------------
------------------------------------------------------------
------------------------------------------------------------
------------------------------------------------------------
------ATTAATTTTGAGAGGTTATCCAGGTCCTTGGAAGATCAGATTTCTGATTTGAAG
TCAATTAACGAGGAAAAGCTCCATTCCGTGAATGAACTTACCACTCAAAAAGCCAGAATG
CAGACAGAAGTTGCCGAATTATCTCGTAAGCTGGAAGAAAAGGAGACTCTGAATGGGCAG
CTCTCCAGAGTAAAACAGTGCAACAGCCAACAAATTGAGGACTTGAAGAGACAACACGAG
GATGAAGTCAAGGCCAAGAACGCCCTGGCCCACGCCGTGCAGTCGGTGAGGCACGACTGC
GACCTCCTCCGCGAGCAGTTCGACGAGGAGCAGGAGGCCAAGGGCGAGTTGCAGAGGGCC
ATGTCCAAGGCCAACGCCGAGGTGGCCCAGTGGAGGACAAAGTACGAGACAGACGCCATC
CAAAAGACCGAGGAGCTGGAGGAAGCCAAGAAGAAGATTGCAGTCCGTCTCCAGGAGGCA
GAAGAGCACATTGAAATGGCCAACGCGAAGTGTGCTTCTCTTGAGAAGACCAAGCAGCGT
CTGCAAGCGGAGATCGAAGACCTCACGACTGACGTGGAGCGAGCACACTCGGCCGCGACA
GCTCTCGACAAGAAACAGAAATCCTTTGACAAA---------------------------
------------------------------------------------------------
------------------------------------------------------------
-------------------AAGAGATTTTGGACTTGTCCGAACAACTCGGAGAGAGTGGT
AAGAATGTACACGAGCTGGACAAGTACAGGAAGCAGCTCGAGCAAGACCAGGCTGGCCTG
CAGGCTTCTCTCGAAGAGGCAGAGGCTTCTCTGGAGCACGAGGAAGGCAAGATTCTCCGG
GTGCAGCTCGAGCTGAACCAGGTGAAGGCAGAGGTCGACCGCAAGATCGCCGAGAAGGAC
GAGGAAATCGACCAGATCAAGAGGGGCTTCCAGAGAACCGTGGAGTCCATGCAGGCGACG
TTGGACTCCGAGACCAAGAGCAGGAACGAGGCGCTCAGGCTGAAGAAGAAGATGGAGGGA
GACCTCAACGAGATGGAAATCCAGCTCAATCACGCCAACAGGCAGGCGGCCGAGTCTCAG
AAGCACCTGCGCAACGCGCAGAACCAAATGAAGGATCTTCAGGTGCATTTGGACGAGGCG
CTGCACGGCAACGAGGACTTGACGGAGCAGAACGCGATGCTGCAGCGTCGCAGCAACCTC
CTGCAGGCCGAGATCGAGGAGATGCGTGCCGCCCTTGAGCAGACGGAGAAGGCCAGGAGG
CTGGCAGAACACGAGCTGCTTGGCACCACCGAGAGAGTGCAGCTGCTGCATTCACAGAAC
ACGTGTTTGATAAATTCGAAGAAAAAACTAGAAAGCGACCTTTTCCAACTTCAGTCTGAG
GCTGAGGAAGCGATCCTGGAGGCGAGAAGCTCGGAGGAGAAGGCCAAGAAGGCCATCACT
GACGCCGCCATGATGGCAGAAGAGCTGAAGAAGGAGCAG-ACACGAGCGCCCATCTCGAG
AGGATGAAGAA-AACATGGAGCAGACGGTGAAGGATCTGCAGCACAGGCTGGACGAGGCC
GAGCAGATCGCGATGAAGGGTAGCAAGAAGCACATTCAGAAGCTCGAGGCCAGGGTGCAC
GAGTTGGAGACTGAAGTTGACGCTGGACAAAGACGGAATTCGGAAGCAATCAAGGGGACA
CGGAAATACGAATCTAAAATCAAGGAACTCTCCTTTCAGGCTGAAGAAGACCGTAAGAAT
TTGCTGCGTCTGCAGGATCTGGTTGACAAGCTACAGCTTAAAGTCAAAGCTTATAAGAGA
CATTCAGAGGAAGCTGAGGAGCAAGCGAACGTGGGCCTGTCCAAGTATCGCACCCTGCAG
CACGTGCTGGATGAGGCTCAGGAGAGAGCTGACATCGCCGAGTCTCAGGTCAACAAGCTG
AGGGCCAAGTCTCGTGATGTGGCCAATCAAAAGGTGAGAGGTGATGATGAAGAATAA
