# Supplementary material for: Lampreys Have a Single Gene Cluster for the Fast Skeletal Myosin Heavy Chain Gene Family
Source: PLoS One. 2013 Dec 20;8(12):e85500. doi: 10.1371/journal.pone.0085500 (PMC3869912; doi:10.1371/journal.pone.0085500)
Supplement: Dataset S3 — 5′-flanking sequences of the myosin heavy chain genes (MYHs) of Japanese lamprey, zebrafish and mouse. (TXT) [file pone.0085500.s013.txt]

>Lampery MYH1 AB720829 REGION: 84057..87220
AAACTACGTGGCCAGGAATCGACACGCGCGCTACACATCGCCTCTTTTCGTGCGCGCACC
GCAGGCTACGAATTAAAGTTGTTAAAATGCGCCAGGACGAATCAAAGGTTACAAACGAGT
TCAGCGCGCCGAGACAAGGCAGCGTTGTCCCCTGCAGAGCCGCAGCGGCAAATGAGGCAG
GAGCTGTAGGGGAGGAGGAGGAGTGGGGGGGCATCTTCTTTCTCGCGACAGTCACAGAGT
CGGGATGTCGCTGAATCAGAAAAGGGTCTATTTTTAAAAAAAAAAGTTAAAGTGGATGCT
AACGACCATTAAAGGCAACAGACCTTGCCACTTGTGGGCGTAACGGGGTGAGACAACGGG
TGGCAGCTCTGTCAATCTCTGTGCCTCTCTCTCTCTCTCTCGTGCCCGCATGCAAATGAG
GGCGTGCACGACGTTTGTGCTGTGTCTGGAGTAATTCACGCCTATAAATGTATCACCGCA
GCGTCTCAGAGGGCACAGACCCTGGGGTGGCAGCGGGAGGTAGGTGTGTGGTCGGCCCAT
CAGCGCCGTCTCTGTCTCTGTGTCTCTCTTCCTCCGTGAACTTTTCGCAAGCAATTGGTA
CATTTGCATAGCATCACACTTGATTGTTTAAAAAAACGATATTTCACGAGACGTATGTGG
TAATTGCTATTTTTTTTCCTTTTAAGGCTCAGCTGCTGCTTTTACCTTCAAGTTATACAA
AGGTGAGTTTTACTACATTTTGCGTTTTTGAGTATTTTACGTTTGCACGTGAATGCACAT
ATTACATTTAACAAAGAGCTTAGCTTAACAACAAAAACAATATTTTTTTCTATGGTTCGA
ACACAACTGGACTACACATTTGATTTAGCTGCTCTGATTGCATCACATTGTAAAAGAAGA
TATGAAAACGCAACAGCAGCAAACTACTGCATAACCATCCCACGGGCAAATTCAGATATA
TAATAACGATTTATTTTTTCTACCTACGTGACTTTACCGAAAGAACCAAAGAATATGGAT
TCCTGCAGTCACGAAAACTTCAAATCAAGATCAAAGTAAATAGTTTAAATATAATAATAA
TTACATGTATATAACGATTTTCATCAAGGATCTCAAAACGCTGTATAGGACACAGCAGTG
GCAGACACTCAGCATAAAAATAATGTTATAAAAACATTTTAATATTCATTTACTAAATGA
ACTAAACCTTTAATAAGCGGAAGCATATAAATAGGTTTCAATGGGCATTTTACAAATGTC
CACAGGCTCAGAGAGATCCCTCATATCTCGTAGAATAAGAGCGTTCCATAGCCTAGGGGC
GACACGGGAAAAAGCCCGGTCACCCATAGACCGAAATCTCGACCTGCGAATTCAGAGAAG
ATCTGCATCTTTAGATATTCGGGACCTTGAGGGGAGATGTGGGTGCAACATGTCAATGAT
GTAGGCTGGGGCAAGATGATTAACTGATTTGTAAGTTAACAATATGATTTTAAACTTATT
ATATGGCAAACTGAAAGCCAGTGCAGTGAGGCCAAAACGGGTGGAAAATGATGTGAAGGT
GTTCCGGTTAACACCGTAGCAGCCGCATGCTGCAAATTGATTAGCACCTTAGCCACGCCA
GGGAGGAGTACGACATTTGCAGTATGTTTATGCGAGCTGAGATGAAGGCATGGACCAGCT
TTTCTGCATCTAAGGCAGAGAGAAGGGATCGTATACGGGAGAAATTCCGAAATCGTTAAG
ACACAAGGGTGGATCAGTGGGTATGACCTTTTTTACCCAAGTTTTGACTTATCGCCATGG
CTAAAAAAATAATCAAAGTGATACCTGAACTGATCCTTGGATATATATTGCCTTAATTTT
TATTTAATTTTGTTATAAATCATGAATGCTCAGCACAGAAACAATGGTCGACAGCACAAA
GCAAGCAGCAATCAATAGGACAAATGATGGTAGAGCAGAACACAACTTGTTTTTTTTTAT
TGAGCAATGCTTTGGGATGTTTTGTTGTTGTAAAGACACAATGGGAGGTAGTTCCAACTC
CAAAGACAACGAGGAAGTGAACTGTTGTTTCATGCAATACACTAAACACAGTTATAACGA
GAGGCTGCAGCTGTGATAGTGTTTGATACGACTATTTATTTTCCATGAAAATTATATTCA
TCATTCATAAGCTGGGAAACCAACTTGATTATTTTTAATGGGAACAAAAAAACGACACGT
GGTTGCTACACAGAAAGGATTATCATTACGTTGTAGGTCGCTTTCAAATTTGAGACACAA
AGTAAAACACTTACATGAATGTTGCCTACTCCAGACAAGTATGTTTTAGAGTCTAACATT
AGCTTTAGAGAAATGTATACAACTCGAGTTCATATTTACATATATTTGCGTGCCGGAAGA
TTTAGAGCTCATAACCTCAACACTAAACTGGATCCAATTTCCATGAAGTCCCCGCTTCCA
ACTGCTGGTCTAGTCAGCCACCAAAACTAAAATTTTAATTTACGTAGTGCAATGTTTTAG
GCCATTATCTAATGTACACTGTGGGAAAAATGCAACCAAAGAACGTAAGCCTAAAAAACG
TATTAAGTGCTAAACGTAGACCACATTGCTGTTGGTTGTCTGGCACATCAGACAATTATC
AGCATTCAGCAGAGTGAACTCGCTCTGCTGGTGAGCCTCAGAAAGTTCAAACTCGGTCCA
GAGAGATCGCCTGCTCAGTGCTGAAACAACATTGCTTCAGAAGGCTCCTAGGTTCATGGA
CTAAAAACATTTCATTCAATTTCAATTTCGGATTGACAAGATGTATTGTATATTTATTAA
ACCACTATCATAACCCACTTGTTTTATTTTATTTATAAACGTCTAATGCGCATTTTATTT
TGAAGATCATGCACACACCAGATTAAGATTATATCTTTATGTACCATTCCTGCATGTGTT
GTCCTTAGCACGCCTAGAAACCAGGCAAGATGGGAGACCTACACGAGTTTGGGAAGGCCG
CTCCCTTCTTGCGCAAGTCGGAGAAGGAGCGTCTGGAGGCCCAGACTCGCCCCTTCGACA
TGAAGAAGAATTGCTTTGTGGACGACCCGAAGATCGAGTTCGTGAAGGCCACCATCAAGA
GCAGCGAGGGTGGCAAAGTCACCGTCGACACTGAGAATGGCCAG
>Lamprey MYH2 AB720829 REGION: 5155..8355
AGCCTGCATATAAGGCGTGCAAGTGCCAGTGGTAAAAGGAGTGCGCAAGGGAAGGGTGGT
TGGGACGGGCTAAGGATTGAAACGTAACCCCTTAGAATAAATGAACATGTATACGTGACC
CATAAATATGCCCGAGTCAGCACAGACGTGAAATGAAGGCTTCTCTATAGTGTTTTTTCA
GCACCTGGATTTACACACTCGCATTTTTGGGAACTCGCAAACTCTTGCCCTACATTGGTT
CTGAGAATCCGTTTTCCGCACGTTTGATTGTCAAATGCATGGCTTGTGTCGTTTAAGAGC
GTTCGGTCTGTTAATGCCTCAATAAAACACAGATTAGAAGTTGCCGGGTTCCCATTTTTG
TTTAAACCCGCGGTATAATTTTTCGGGGTGAATGTGCACATGAATGATCTGGGTTTTTCT
ATACATACCGCTGCGAGGACTGCTCTGAAATTCCTGTTGCTTTTCTTGAGGGCGGTAGGA
GTCATGGTGGTCCTCGTATGTACATAACATGTGTTCGAGGCTCAAATGAGGTCAACATCG
CACATGCACGTACACGCGTGGCGCGCTTCTTAAGATGCGACAAGCTAACAGCTGCAAGAA
CTAATTACCGTTGCAATGCATCAGGAGTTTGTTTTGAAGACGGTGTTTAGCTCAATGCAT
AATGTCTTCTTGAACGCTGCCGTTATAATTATTTCGGACTTTCCATGTTGCTGTTGTTTG
GTTGTTGTTATTATTTTTGTTTGTTTGTAACGAACGTTGCTTCTTGTGTATGTACGTAAA
TGCACTGGTAAGTGAGCAAAATAAAAAAAGTAACGATGGAAAACAATAAATATATCTTCA
CTTTTGTCAAGTAATTTTCGTTTGCTTTTTATTGTGAATGTCGCTTTGATTGGGATGACC
GGCGTCAATAGGTAGTCGCACTAGGTACCAATTGCATATGTCTTATATTCGTATGATATG
GTGCATGTGAAAATGTAAATGTTAGTGCCACCTCTAGCAACTGTTGGTTAAAGAACCCCA
CTGGCCGGGTAGTCCATATGTACAACACCTGTTTCCAAAACGTCCAAAAAGTCTGCACGC
CAAAAAACTGTTTGAATACGCTGCGCCTCTGAATATTTTATTTAATGTTGAAAGAAATAG
AAGCTGAACAGCTATAAAATATACTCGGACTCATGAGCGGCGGCCTGCGCCGATGGGCGT
GCGGTGCTTGGGGATATTTTTAGAAACCGCTGAGTTGTAGCATTTTTTTTTACTAGCGCA
GGAATTGATGACCCCAGCCTTTTTTTAACACAATATCTCAGTAGAAAGTAATTCCGTTGG
CCCAGCCTACAGCATCTCACCAAGTATATATAAGCCTCTCCTCACGAGCAAACGTTCGAG
ATCCTTGGTAGCTTCTTGCAAAGGTGAGTTCCGTCTCTGCAAAGCCAATACGTGTCGATA
ATCCACCACGCCCACGGAATGTGGTGATTTTATTGAAAAATATTACATTAAAAAATAAAG
ACTGTATTAACGATTAATATTGTTTTTCTTTTTCCCCCCCCCAAGGGTTTTCAGTATTTG
CTGTGATATAGAGAAGCCCTTCACCGTACGTATATGTAAAATAGCAAACACTTTGCACTC
ACACTATGCTTTTATTTTTAAAAGCTTAAGGCATCAACATTGCCTGCTTATTCCGTATAA
ATGGTATTGCGGTGACAATAGCCACAAGTACTCTTGTACTTTGCTGTAAGTTCTTGCAGG
GTATGTGCTGGAGACCCTGCAGATGCTTCAGTTGTTGCATGTACAATGCAATTTGGATTT
GCATAGCTTCTGAGTGCAACTACATCTCAACATGCTGTACAAAACCTTGGGAGAAGAGGC
ATATCCATGTGATTTATTTATATGAAGAGTCAATCAGAGGTTAGGGTAGGCAGTAGGTAA
TTTTGCATGAAATTTCCCCAGTTAAGAGCCATGTCTTTAGGCTTGTATATAGCCTCTAGA
ATTTGCATTCATGTGAACTATGGGCGAACTTTGAAGACTATTGTACCAGCCAATGGTTTG
CAGGGATTAAAGAATACGTGCTCATAGTTATAGGGGAATTTAATTAAAACGCATGCAAAC
TTTTTGATAACATTTGAATGCAATTGCCATCAACAAGCTCACTAATGATATCAGGCAACA
CCAAACAATCAGATTAATTGTGGAGAACACAAAAAAAATCAATAAATCATCACACAATAC
GTCTCGACTGGCTTCTGGACGTTCATCAGCATGAGTTTAATTGCTCCTGACTGGCGATGA
GAGACCGACTGTTGAGATTGCTCCAGACTTTGCCTGTATTATTAACCAATGCTTCTGGAA
CAATGTAGTCCTGGAAGGCCATGTGGTCAATGGGTTGTGTCAAAAAATACTTTAAAATGT
TTACCTGAAGAGAGGGATATGGTAAGGAGACGTACTGTGTGCACATTTATTTTGTTAATA
ATTTCAAAATTTTATCCATATTATCTGTCTCGCTTTCTTTTGAAAGGGGCAATGAAAGAT
GACTGACTTTGCTCTATTGTTGAGCATGACTGGTAAATGATATTTAGATTGTTAATATTT
CGGGCTTTGCTCTCCAACACACCGGTGCGCTGTACTAGTAACAAATTGGCGCGTTCCGTT
TACGTGACAAAGCTTACTAATTAGCTGTGTCGGGTGGTGGTGGCTTTAACGACACATTTA
TATATTTACGCGATCTAACCCCCCCCCCTCCTACCTATATGACGGAGCTCTCCATGTATG
TTGTCGGGTCGTACCACGTGCGCTGTTTTTTGGCACGATATCTGACGACCCCTGAAGAAG
ATCCGCTGCACGTGGAGTGGAAACGCCGTACAATACGCGGGGCAATCCCGTCACTGGACA
GCCGTACAACACGACCGCAACAACAACAAAATTATGCGGAGCGGTGAAATGTAAAAACAA
AAACAGTCATTCATTAATTTTGTTTCTGACACCGCAATCCCCCCAAACACCTAAAGACCA
GGCAAGATGGGAGACCTGCACGAGTTCGGGAAGGCCGCTCCCTTCCTGCGCAAGTCGGAG
AAGGAGCGTCTGGAGGCCCAGACTCGCCCCTTCGACATGAAGAAGGAGTGCTACGTGGAC
GACCCGAAGGTCGAGTTCGTGAAGGCCACCATCAAGAGCAGCGAGGGTGGCAAAGTCACC
GTCGACACTGAGACTGGCCAG
>zebrafish myhz2 NW_003334370 REGION: 6847524..6850793
ataagcttgccatcaagatcaggggaaggtaacagatggtgtgaagacttatgagaagga
acatccagtctatataatgagcacactattgatataagctcaaataactggaagatcatc
ttccagaacaattctagttgtagaagacaagttcttgggttgtgatcatcatctgttgtg
gtcattttatttgagttctttttaaatgtaagagaacatacatgctttctttgaaactct
gttttgagtcaaagcatagtgatgaaacagagaaatgcaggatgagatgtgccagttggc
aagccttgcaatttttactatagccacatacccatcatacagtacatacagtataaaggt
aaacttgaaccacatgaatcgctatatggtgtagggtgatgcataatatatatagcatgg
tctattttactaagtaattagcagtgtttgctagctttgaccacccaagaaaaatattgt
gtatgattttatactgtatcttaagcctattttagaatctgtgtgactgctatgactcct
aaagaccaagaaatgtctagctgcccttatagacgattgctacattttcacaaatagtaa
taaagggatttttgcagaatgagaacgtgctttttgttgtttttatatgtgtattaatat
ctttatgaatcaagcttactactgtacactgacaacaatgtctgcaaaatatataggttg
aatttaaacaaattaaatttagtaatattcaacttaatttttcatttaaattcagcccaa
ataaataatttacaaacacttaccttaattttgttttgtaaatccaaggaatcatccttg
aatcatttttttcaatgcatataagcatacacatatattactatctatattacacgtcat
agattattagtatcaaaaaagtgttccgacattgtttgcaatacatttctctattcttca
atatattgctttaactatatcttgtcaaacaagttctttattttgctgattaagcactta
tgctgtcacatggaaatgtttatgagtaaaaatgtgaaatgtgttctaattgataaaaaa
gtatgtatttttctatgtgagttaattttataattattgtttaataggaaagaaaattat
actggaactatcaacaaatcattttaccataacagcaagattaaaaaaaaacagggcgtg
cctacataacagccaagaatatgctatgcaactctcatgagttcagaatgtgcccattaa
atattctatggaatacctcatcctaaaaaggatttaatggcttaagtgcacgtcaaatgg
caatatattaatagagtaaaataaatatttgtaaatgaacaagttaattagctgcagtga
tgctcaatcaaaataacacccgagatagaggctgtgaacctaataattggggatatttta
acaagtataggtttgacttatgacagataccaccagttataggctatctgtgagtctgtc
ctcaacttgctcataaaatgggtcaagaaagccgatcataaatcagaaggtttgggcttg
cccatgtatagattttgcttactgtgcatggtcaacttcaataaaagcccagtggagaga
gcagaagggctgcagaggagacctcagacgttcctgccagtggtaagagctcatgctggc
tgtgactgtacctaaagttaattgagttttaaattctttgattgaggattaatacattgt
atgctgtttttttattgaagggtagtgaattattcatctggtctcaaggaacgcaaggta
agattttgggtagagcttgtttatttgtgagaagatatctaaagcatgctgcatttaaat
aacttaaacaaagatgttttaattaagaaaattcaatttgaattaaattagatttttaaa
gctcttttcacaataactatcacctttacaaaaggtgaatgttattacatcacaatcaaa
atgagttaaggtgtaactaaccttaataacaatgaatacattgttaataaagtgatctaa
tcattacaacaattaagaacaatttacaaaaatctaatctattttgggatctgtatctgt
atctatttacagatactctatatgcacctaaaaatattgtagtagtaggataattctagg
gattaggtgcattgtgttgtttagtacaaagcactgaaggtgcacttaacataatagctt
tttaatgtctcatattatagtcatgtttttgttccacttgtaaggtgatgacagcccata
caactgattatgaaaactggaacaaagagagcacagtataaacataactcaacataagct
aaagtttaggactttagctcaaactgttttgtgttaataaaaatccaataactaaactcc
acaaataactttacacaaatgtaactttctgtcattacaaatttttctattttcatctta
atttcatttttagcaaaaacttatttattaaactccccatgggcagttttaatagaaatc
aaaatagataattgtcagatcatactaacaaaaaagttacacaatttttattgaagatga
taagactcttctcaaatattatacacaagctctccaaaatagacagacggttgtatctta
acaggatctatgcatattccgatcacactttgtccatggttatagtatgcatcaccttag
gacatctgcccagtttcaacaaaacatgtcaaaaatatatatataaaaaaaaaaaactat
tatcaaacatcacaactaacattctgtgcataattcttcattttttaaacacaaaataag
atttaaaaataaaacaacattgtttaaaataatactctactaatgacagtgaatagtgat
gagcaaagttgtgaaaaagcaagattaataaatgttgcttggctgcttaaatgctcctca
cttatatttattctatattctatgtttttatacattttatgtaaaattgtttgcattata
aatgaaaataatattaattttaaaattaaatattcatactactttctttagtaagccgcc
accatgagtactgacgcggagatggccatttatggcaaggctgccattttcctccgtaag
cctgagaaggagagaattgaagctcagagcaaaccatttgatgccaaaaccgcttgttat
gtggttgatgacaaagagctgtacgtcaagggaacaatcaagagcaaagatggtggcaaa
gtcactgttgttacacttgacactcagacg
>zebrafish myhc4 NW_003334370 REGION: 6862085..6865276
taggttgctgcaatcaagttgtggtttcttaataaaaggcttaataacagcatgaagggg
tttgaaacatggcctaatgataaagaagtgttgataatgttaagaagaggttctcctact
acatgtagcgactctttcagtaattttattgcaattgggtctagcatacatgtagctgga
ttagacattagacactagtttagacatatttaaaagtttatgtagctctttctgtcctat
gattttgaagcactgtagattattttgatttagtggaatgtttaatcaatctgaactttt
agacggtgcagaatgtttaacaaattctatattctgtcggaagttttccattttatcact
gaaaaatcaattcattcaatcattgattaatgattaatcaatcattactaatggacgtca
tggtggcgcatgatcgcctcacagcaagaaggtcgctggttcaagccctggctgggtcag
ttggcatttttgtgtggagtttgcatgttctccccgtgttcgcataaatttcccttcggg
tgctccggttttccccacagtccaaagacatgtggtgcaggtgatttgaatgagttaaat
tggccatagtgtatgtgtgtgaaagagtgtgtatgggtgtttcccagtgttgggttaaat
tcaaggaatcatctttgaattatttttttatataattagagagtgatttgttacatcttg
tgttatgtctatatagatatatgtctataggataaaattagatctaatgtatgttttaag
tgattgggtgcatacaatggtgcattgtaatgtggtgtaagtggtgattgtaataaatca
gtaagagcgagtcctaatgtgtgaatagtgtcatatatgtggatgttgtaatctcctaca
gttagtattttatcagttttaactggtaagtcagaaataaaatcagaaaactcttttaga
taattgacatagggtcatggggatcgatacacagtgattaaagagagattacatcagcct
ccaaatcaaatcctcacaagatagtaaagtttctgtcaagaaaacgttaagaattggcca
aaatgcttgtcacctgcatccgttcactgcaaaaaaaaaagtcttgtttctagtgcaaat
atgtaaaaatcctaaattaaaaggcattttattggcaagtaaaaatttgtgttttctttg
tagaataataatccgtcaaaattaagtgatttcgttctcttaaaactagctgccaatttt
tttctaaatgcttctttgaagatcatgaccgtaacacattaacattgttatgactgcaat
aaatccaattatttgttgtaaaaacttattttttctttttagtcagggaaaaatctcata
cccattttttgtaaaatagtcctaaaacatcttcatctgaaaagctacagtatatgaccc
ttccctttaccttttaagcctccaggcaaaagagaattgggacacccctacccctcacat
gaatgcacaaatagaggggtaggcatataagggcaaaggctaagaagtaaaattgtgatt
tggcattaactgagtatgttttaagttgctccaatttagcacataaaactacacctaaaa
cagaaagttatgagttaccatcatttgtttacaattatttatattattattataactttt
tttttaaagaagtatattaatagtacacttaattaaaacttatttttgtgagggaagtac
attttagagaagtacataaaaagcagactgagtgccttcttattgtaagtttaaagtatg
taaataaatagtatacttgaaaaaacttattttagtaagggtactacagtctcagcatta
tgattacagccagttccttttaatttggcaatcatatcatataaatcatctgcttgcatg
gtacataaatagaaaggctacaaagttaatatacaatatatggtgttgagcttgttacaa
atttaacccaagacatatatggtacatttaaatcaaatgtaaatagaggaattatgtatg
tttatatcttgcatttcttggtgcagcaattcaacttaatatgatgaatgataaccattt
taaaacttagatatatctatttatatttttctatataaactgcatggataaatgccaatt
tttattaataatagacaaactactactaataacataaaaatgtatagtaatatttttatt
catgtttttgtagttaagaattaatttaacagcagcttctttcttgtttttatttattta
ttaagtatttctaatagactgttgaatgccttcctcactgtagatggacagctttttttt
atagtgtaataaaactatgatgccagtccatatttagtgtctgcttgctgtgcaagttca
tcttaatataaatgtaggggagagcatgatcaaccctatcagacactagaggagatccag
ctggtggtaagttgctttgcagttatgttcaaacctgaagtgaagcagaacacaggtttc
cattttcttgtaatataaaaaacatcagttatcacacaacttatgtgattgttttacagg
gtggaataaatttcatctggtctcaagacaagagaaggtaggtgaatttctcttgcattg
ctcaaattgtcttgttttgtatttgtaagacaggtggatttttgtttggatgtgtgttaa
aactcaattaactcaatttaacatgatttagaaaagtagttgtgtatgttaacagattta
tcatgtaatgttttaagaagcaccagattttgcttttgttttttagaatcatgtcctatc
aatattgttgttgttaatgctataatgtgaaaaagcagttttgcttgatatttgcaaact
ataggcaggagtactgtagaggtctgtcttgtgttttgtggctaaataattttggtgatt
aaattcactgcattttctctatctgatttccaccaagccgccaccatgagtacggacgcg
gagatggccgtttacggcaaggctgccatttacctccgcaagcctgagaaggagagaatt
gaggctcagaacaaaccgtttgatgccaaatctgcttgttatgtggttgatgacaaagag
ctgtacgtcaagggaacaatcaagagcaaagacggtggcaaagtcaccgttattacgctt
gacactaaggag
>mouse MYH1 NT_096135 REGION: 32517461..32520465
tgtgggtcacacagtcccttgcagtagtgaaatcatatctgcatctctagatacctacgt
tcacacatggcaatctgcaaaacaagaccctgggggctcagtctcagtcatgcaacatta
gctaggagagaagattccaggccattcagacagcaaagcaaacaggagttaaaataggaa
acaatgttcaggtgttatttgtaagtgaaaatttaaatatataccaccgaggctgctgga
gaagtcaaacttactggcacttatagacagaaatcccattttaaaaaattttctcacatc
cattttcatagaggaaacaggttttcacaagcaacttgaggttgtttgttcatttgttcc
tttgtttttagtgagagaatgagtgtgtggctaggcaacggtttgggggtaggtcaggat
ttggtaggggatgatttgacagtgagtcagaggtgactgactggaggaaacaaaagcagc
tgtctttctttggctgttcttcatcaaccagattttaaaattaagctttgaagcatcctt
caaaagggacaatgaattgaaaacaaaaccaaaccaaacctgtcttcttgggaggaagca
acagttgttgcagctacactgaggagcagaaagcttccttggtttaatattgcaattgtg
tggcagctgatgagccttcacagagggcactcagtgaaacagaagaactccaggcaacaa
agtgcacggattccagaactcagcagtctctgaaacaacaccttacattattccaaggac
ggatcgttttcctatcaccaacaactcaaattatttataggagattgattcatatactta
acccaatgtgagagggaatatttctaattatatccaaacatccttaatatgaggggaatt
aggcttggagaccttccttgccaaaaacacattttgccaaatatgttttaagaaagagga
ggaggttacgtgttttccatatttgatcctataaaagtaccccttggaatgagagtgact
tgtctttcctcataaagcttcaaggtaagagtgtgtgaggacagggctctgtgtggacgg
gaagggatgcctggctgctggtgtgcatgccacacatcctggctgctgctgcccttggca
gttccttcagtgaagcaccaagttactctgtagcaattgtaattagatgtcttggtcttc
ccagccatttcctggttccttcagataagaactgtgctcttattgggagacactagcatt
taatccgaaggcattagcttttttctttctttctttctctctctctcttttttttttttt
caattacagtttggacccacggtcgaagttgcatccctaaaggtaaggtcttcccctccc
ttcctgttttttcttcattctgaatgcaagcaatcttcttttgtatttgcaaagtgtctg
ttggggttgaagaatgaaaagcgtttcagtgtcttggcttatcacgcttctgctgaaaaa
ctctgagggggagctcaggaaaccgggtctcattaacacagatcctttgccgcacgtgtg
atgctctctcagagtcctggggattccgtgcatgagactttctatatctagctttggagt
ttgtctttgaagcaattgcaacatgcaaactcagtttgctcctttcaaaagaaaaaaaaa
atccacgagcattctatgctacagctttttagcactaatgaatgagacagtgagatgacg
tctaaatggacagatggaatggatcaacccttgacttaccaaagtacaaacctgcatgtt
gtctcatagtctgtcaaataaaaatttaaatggtgagaaagcggtttcagcaagacagag
tacttcaattttggtaccagtgattgcaatttgaatggagaaatgggaaaaaaaaagttt
cccaatggagctttcccggaaaagggtatcttttaaaattacaatatggattacatagga
tgactatccacggagttcgtgcatggcaagaagttaaccttaaaggaaaaagttgaggga
aatattcaaaatagtatgagtaaaagaacaccaaaaaacataataaagtttgtcaaaatg
cagatagagggaaaaataaactgtcattttaacacactaatgctgaaccaggttcttcac
atttctgctttctactctagtgtgcaatccttgtaactgctgagtctggagtgtgggaat
cccaaacgctccacatgccagagagaccctaaaactttagctctgttgttctttttaacg
aggcagccagctcccagcccttctctgcatccagcatgtgttctcagaggtgtgaaggct
gccagaaagagaaggactccctgcttgctgctaggtgctggaaatgcaacggggaaggag
aaaagtataaagagccagagaacatcttagcatcccctgtcctctgtgttttatagaagc
cagtggtaggcagcttctatatattgtgtgtatataaatcacaattatatacaacaaacg
aggtgcaggaagcagtagacatctcacacagtaggcgagccacaaacaattcctttccaa
atgcatgattaagtacttgtcagcactggcaaggaacaaggagtctgacatttcagccac
accacagccagggagatggttaggcccagtgcaatgcattcacctaactgtcagggaatg
aaaaaaaaaatgcatgtgattctaatagtttctgaatttctaccatttctctctctgcca
ggcaggctctctcactgggctgcaaccaatagcccgcagccatgagttccgacgccgaga
tggccgttttcggggaggctgctccttacctccggaagtctgaaaaggagcgaatcgagg
ctcagaacaagccttttgacgccaagtcatcggtgtttgtggtggatgctaaggagtctt
ttgtaaaagcaacggtgcagagcagggaaggggggaaggtgacagccaagaccgaaggcg
gaact
